# Supplementary material for: Extensive prevalence and significant genetic differentiation of Blastocystis in high- and low-altitude populations of wild rhesus macaques in China
Source: Parasit Vectors. 2023 Mar 17;16:107. doi: 10.1186/s13071-023-05691-7 (PMC10022093; doi:10.1186/s13071-023-05691-7)
Supplement: Supplementary file 1 — Additional file 1: Table. S1. Chi-square test for the prevalence between HAG and LAG. [file 13071_2023_5691_MOESM1_ESM.xlsx]

## Sheet: Sheet1
Table S1. Chi-square test for the infection rate between hight and low altitude group.
	P value	x2	df
Blastocystis	0.121	2.41	1
ST1	0	149.44	1
ST2	0.02	5.442	1
ST3	0.006	7.584	1
ST39	0	18.383	1
