# Supplementary material for: Extensive prevalence and significant genetic differentiation of Blastocystis in high- and low-altitude populations of wild rhesus macaques in China
Source: Parasit Vectors. 2023 Mar 17;16:107. doi: 10.1186/s13071-023-05691-7 (PMC10022093; doi:10.1186/s13071-023-05691-7)
Supplement: Supplementary file 2 — Additional file 2: Table. S2. Distribution, positive number and accession numbers of subtype haplotypes. [file 13071_2023_5691_MOESM2_ESM.xlsx]

## Sheet: Sheet1
Table S2. Distribution, positive number and accession numbers of subtype haplotypes.
Haplotype	Population	No. of positive	Accession numbers
ST1A	HN	7	OP563821
ST1B	HN	5	OP563822
ST1C	SMS, BDC	28	OP563823
ST1D	SMS	21	OP563824
ST1E	GX	32	OP563825
ST1F	GX	25	OP563826
ST1G	GX	25	OP563827
ST1H	GX	33	OP563828
ST2A	GX	2	OP563829
ST2B	GX	2	OP563830
ST2C	GX	2	OP563831
ST2D	GX	1	OP563832
ST2E	YJ, HS, SD	31	OP563833
ST2F	DF	2	OP563834
ST2G	HN	6	OP563835
ST3A	BDC	15	OP563836
ST3B	SMS	4	OP563837
ST3C	GX	2	OP563838
ST3D	GX	4	OP563839
ST3E	HN	4	OP563840
ST3F	YJ	16	OP563841
ST3G	HS	7	OP563842
ST3H	SD	10	OP563843
ST3I	BY	24	OP563844
ST3J	DF	3	OP563845
ST39A	GX	3	OP563846
ST39B	YJ	5	OP563847
ST39C	BY	11	OP563848
ST39D	HS	1	OP563849
ST39E	SD	5	OP563850
ST39F	SD	3	OP563851
ST39G	DF	8	OP563852
ST39H	DF	5	OP563853
